# Supplementary material for: PIK3CA and MAP3K1 alterations imply luminal A status and are associated with clinical benefit from pan-PI3K inhibitor buparlisib and letrozole in ER+ metastatic breast cancer
Source: NPJ Breast Cancer. 2019 Sep 23;5:31. doi: 10.1038/s41523-019-0126-6 (PMC6757060; doi:10.1038/s41523-019-0126-6)
Supplement: Supplementary file 1 — Data Set 1 [file 41523_2019_126_MOESM1_ESM.xlsx]

## Sheet: Supplementary Dataset 1
PDX	Cancer type	MAP3K1	PIK3CA	Subtype	PIK3CA-GS	BKM120 response_D28	BYL719 reponse_D28
X-1004	BRCA	WT	WT	Basal	1.23659	200	72.5
X-1008	BRCA	WT	WT	Basal	0.0799023	36.3	-12.8
X-1027	CRC	WT	WT	LumB	-0.535457	187.9	173.2
X-1119	CRC	WT	WT	LumA	1.56567	152.8	180.9
X-1156	NSCLC	WT	WT	Basal	-1.19772	498	234
X-1167	CRC	WT	WT	LumA	0.239738	44.5	374.7
X-1172	NSCLC	WT	WT	LumB	-0.0650941	-68.5	93.4
X-1173	CRC	WT	WT	LumA	0.175921	32.3	158.9
X-1199	PDAC	WT	WT	LumA	0.710623	29.2	49.6
X-1270	CRC	WT	E542K,0.450	Her2	0.18282	381.3	14
X-1289	PDAC	WT	WT	LumA	0.991565	220.8	158.9
X-1290	CRC	WT	WT	Her2	-0.0640228	272.7	389.5
X-1298	BRCA	WT	WT	LumA	-0.298904	-37.2	274
X-1303	CRC	WT	WT	LumA	-0.990835	183.6	40
X-1323	NSCLC	ST941S,0.727	WT	LumA	-1.29511	14.6	4.9
X-1329	CRC	WT	V196I,0.400	Basal	-0.450205	285.7	105.3
X-1362	PDAC	WT	WT	LumA	0.787313	163.5	105.3
X-1371	BRCA	WT	WT	Basal	-0.217975	98	396
X-1383	BRCA	WT	WT	Basal	0.882094	-33.5	0
X-1407	BRCA	WT	WT	Basal	-0.390906	47.8	139.8
X-1441	CRC	WT	WT	LumA	0.122186	-42.2	12.3
X-1442	NSCLC	WT	WT	LumB	-0.574808	53.2	127.9
X-1443	CRC	WT	WT	Her2	-0.127034	361.1	179.9
X-1468	BRCA	WT	WT	Normal	3.00966	-24.6	5.2
X-1479	CRC	WT	WT	LumA	-0.0209283	41.7	17.3
X-1499	NSCLC	WT	WT	LumB	-0.746751	216.7	268.6
X-1500	CRC	WT	WT	Her2	0.699451	-16.5	-38.3
X-1536	CRC	WT	WT	LumA	0.385476	51.2	168.9
X-1586	NSCLC	WT	WT	Basal	-0.200345	-45.4	-10.4
X-1600	BRCA	WT	WT	LumB	-0.857081	-3.9	479.5
X-1631	BRCA	WT	WT	Basal	0.217835	49.9	81.2
X-1655	CM	WT	WT	LumA	-0.761231	140.2	NA
X-1658	NSCLC	WT	WT	LumA	1.0276	275	44.4
X-1683	NSCLC	WT	WT	LumA	0.658759	-49	-74.8
X-1725	NSCLC	WT	WT	Normal	0.297431	42.1	54.2
X-1787	NSCLC	WT	WT	Her2	0.0771242	-2.8	358.7
X-1823	NSCLC	WT	WT	Normal	-0.102721	386.2	-8.7
X-1828	BRCA	WT	G914R,0.728	Basal	0.29556	18.1	139.1
X-1832	BRCA	WT	WT	Basal	-0.84169	298.5	379.2
X-1834	NSCLC	WT	E545K,0.327	Normal	1.06161	77.3	34.7
X-1835	NSCLC	WT	WT	LumA	0.0846954	200.4	81
X-1855	CRC	WT	WT	Her2	-0.209265	42.3	26.8
X-1906	CM	WT	WT	LumB	-1.15162	62.6	NA
X-1916	BRCA	WT	WT	Basal	0.123038	101.4	462.6
X-1921	BRCA	WT	WT	Basal	-0.511039	40.4	53.6
X-1934	NSCLC	WT	WT	Normal	-0.267591	307.1	203.6
X-1948	PDAC	ST941S,0.600	WT	LumA	0.70408	39.6	1.3
X-1980	NSCLC	WT	WT	LumA	0.980117	-6.7	131
X-1993	NSCLC	WT	WT	Normal	0.0758049	115.1	31.3
X-2017	NSCLC	WT	WT	LumA	0.995864	147.8	69.9
X-2026	PDAC	WT	WT	LumA	1.62786	117.7	30.1
X-2042	NSCLC	WT	M1043I,0.273	Basal	0.669797	2.6	5.5
X-2043	PDAC	WT	WT	LumA	1.46524	329.5	94.7
X-2081	PDAC	WT	WT	LumA	0.929842	287.5	111.6
X-2082	NSCLC	WT	WT	LumB	0.477589	250	55
X-2088	NSCLC	WT	WT	Her2	-0.288687	414.7	489.2
X-2094	NSCLC	WT	WT	Her2	1.53307	381.8	167.9
X-2145	CRC	WT	WT	LumA	0.946087	-7.5	160.6
X-2163	CM	WT	WT	Basal	0.109836	80.2	NA
X-2182	CRC	WT	R401Q,1.000	Her2	-0.481496	627.3	630.9
X-2195	BRCA	WT	WT	LumA	-0.788468	108.2	145.4
X-2283	PDAC	WT	WT	LumA	1.13666	273.5	327.1
X-2306	CM	WT	WT	Normal	-0.645104	84.8	NA
X-2339	PDAC	WT	WT	LumA	0.437256	85.4	14.6
X-2344	BRCA	WT	WT	Basal	0.02473	-9.2	329.7
X-2353	BRCA	WT	WT	Basal	-0.280453	120.5	44.3
X-2374	CRC	WT	N345H,0.281	LumA	0.247054	95.7	167.7
X-2403	CRC	WT	WT	Her2	-0.258163	94.8	96.3
X-2428	PDAC	WT	WT	LumA	1.4879	-0.3	69
X-2470	PDAC	WT	WT	LumA	1.2337	11.1	43
X-2483	CRC	WT	WT	LumA	0.4222	27.2	59.5
X-2484	CRC	WT	N345K,0.500	Her2	0.127566	101.1	-30.8
X-2487	BRCA	DEL	WT	Basal	-0.363024	171.6	81.9
X-2524	BRCA	WT	E726K,0.471	Basal	-0.731339	394.5	182
X-2538	CRC	WT	WT	LumA	0.357586	34.6	-16.2
X-2564	PDAC	WT	WT	LumA	1.36775	43	91.5
X-2573	CRC	WT	WT	LumA	-0.32551	487.5	-20.3
X-2602	CM	WT	WT	Normal	-0.993093	46.4	NA
X-2613	CM	WT	WT	Basal	-0.630847	262.8	NA
X-2633	PDAC	WT	K627R,0.721	LumA	1.62134	-13.4	-40.1
X-2640	BRCA	WT	WT	Basal	-0.213273	-27.8	-0.3
X-2659	CRC	WT	WT	Her2	-0.656515	90.6	153.7
X-2684	PDAC	WT	WT	Her2	2.52926	67.9	140.4
X-2700	CM	E864*,0.208	WT	Basal	-0.822227	126.6	NA
X-2723	CM	WT	WT	Basal	-0.274707	180.7	NA
X-2753	CM	WT	WT	Normal	-0.890695	245	NA
X-2780	BRCA	ST941S,0.907	WT	LumB	-0.182377	-5.2	-6.2
X-2822	CRC	WT	WT	LumA	-0.728618	60.6	95.5
X-2838	CM	WT	WT	LumB	-0.900642	110.4	NA
X-2846	CRC	WT	WT	Her2	-0.357636	9	59
X-2861	CRC	WT	F934S,0.210	LumB	-0.208417	146.4	143.4
X-2921	CM	WT	WT	LumB	-0.936652	386.7	NA
X-2997	PDAC	WT	WT	LumA	0.928549	71.9	150.4
X-3028	PDAC	WT	WT	LumA	0.943429	20.3	64
X-3029	NSCLC	WT	E970K,0.522	LumA	0.366737	-68.2	-56.9
X-3038	PDAC	WT	WT	LumA	1.22684	28	14.3
X-3052	PDAC	WT	WT	LumA	1.11711	46.7	83.4
X-3077	BRCA	WT	H1047R,0.806	Basal	0.597722	-57.5	-56.2
X-3078	BRCA	WT	H1047R,0.848	Basal	0.737901	40.3	6.2
X-3093	CRC	F360S,0.500	R88Q,0.514	Her2	0.143707	69	80.3
X-3127	CM	WT	WT	Normal	-0.305158	60.2	NA
X-3201	BRCA	WT	WT	Basal	-0.566168	249.4	113.2
X-3205	CRC	WT	R88Q,0.525	Her2	-0.175415	48.7	35.7
X-3211	CM	WT	WT	Basal	-0.708028	23.3	NA
X-3224	CRC	WT	WT	Basal	-0.708322	-14.6	-1.5
X-3237	NSCLC	WT	E545K,0.661	Basal	0.101557	178.4	34
X-3267	CRC	WT	WT	Her2	-0.189751	6.7	5.9
X-3268	PDAC	WT	WT	LumA	1.40969	-25	-0.6
X-3298	BRCA	WT	WT	Normal	-0.0590299	89.6	163.1
X-3450	BRCA	WT	WT	Normal	-0.221723	-48.6	-14
X-3468	BRCA	WT	WT	Basal	-0.326646	-10	-0.3
X-3483	CM	WT	WT	LumB	-0.170985	36	NA
X-3486	CM	WT	WT	LumB	-0.771185	48.4	NA
X-3503	CM	WT	WT	Basal	-0.664986	57.7	NA
X-3676	CM	DEL	WT	Basal	-0.671698	350.1	NA
X-3697	BRCA	WT	C420R,0.881	LumA	1.41727	13	-42.7
X-3746	CM	A122V,0.609	WT	LumA	-0.614865	119.9	NA
X-3773	CM	R1487C,0.516	WT	Basal	-0.216015	148.3	NA
X-3792	CRC	WT	E545D,0.310	LumA	0.233308	148.6	51.3
X-3800	PDAC	WT	WT	LumA	1.03424	58.5	-12.2
X-3816	PDAC	WT	WT	LumA	1.6697	183.7	93.2
X-3843	NSCLC	WT	WT	LumA	-0.386669	119.2	27.4
X-3846	PDAC	WT	WT	Her2	2.96476	8	25.8
X-3851	CM	WT	WT	Normal	-1.30827	126	NA
X-3873	BRCA	WT	WT	Her2	0.131654	-44.7	82
X-3880	CM	P938F,0.442	WT	Normal	0.421336	74.1	NA
X-3898	PDAC	WT	WT	LumA	1.17967	31.8	10.5
X-3947	PDAC	WT	WT	LumB	1.10545	515.4	564.5
X-3990	PDAC	WT	WT	LumB	-0.585627	544.8	14.1
X-4018	PDAC	WT	WT	LumA	2.53556	79.3	72.9
X-4087	CRC	WT	WT	Her2	-0.542581	100.1	22.9
X-4145	CRC	WT	WT	LumA	0.881935	343.7	150.6
X-4157	CM	WT	WT	Basal	-0.610014	66.1	NA
X-4215	PDAC	WT	WT	LumA	0.713594	77.8	107.4
X-4226	PDAC	WT	WT	Her2	1.10203	96	32.5
X-4316	PDAC	WT	WT	LumA	0.665237	179.6	85.5
X-4339	CM	WT	WT	LumB	-0.858766	-5.8	NA
X-4347	BRCA	WT	WT	LumB	3.36825	-10.3	89
X-4377	PDAC	WT	WT	LumA	2.14124	193.4	193.4
X-4378	PDAC	WT	WT	LumA	2.12876	102.3	-10.9
X-4426	CM	WT	WT	Basal	-1.17977	107.9	NA
X-4455	CM	WT	WT	LumB	-0.0205095	419.9	NA
X-4530	CM	WT	WT	Basal	-1.05497	207.4	NA
X-4538	CM	WT	W328S,1.000	Normal	-0.308564	76.7	NA
X-4567	BRCA	D1215H,0.265	WT	LumA	0.32955	-88	-81.9
X-4644	CM	ST941S,0.678	WT	Basal	-0.353484	178	NA
X-4649	PDAC	WT	WT	LumA	1.96599	31.2	2.1
X-4668	CM	WT	WT	Basal	-0.372333	227.3	NA
X-4676	PDAC	WT	WT	LumA	1.04381	70.7	305.4
X-4819	NSCLC	WT	WT	Basal	-1.11407	475.2	398.7
X-4824	BRCA	WT	N345I,0.600	LumA	3.31869	1.5	45.7
X-4832	CM	WT	WT	LumB	-1.01644	319.1	NA
X-4849	CM	WT	WT	LumB	-0.965589	168.3	NA
X-4888	BRCA	WT	WT	Basal	-0.749199	60.1	2.3
X-4927	PDAC	WT	WT	Her2	0.573408	616.7	319.4
X-4949	BRCA	WT	WT	Basal	-0.333353	-28	54
X-5189	CM	WT	WT	LumB	1.1175	0.6	NA
X-5205	PDAC	WT	WT	LumB	-0.235072	173.8	34.5
X-5249	BRCA	WT	WT	Basal	-1.77324	73.2	421.1
X-5254	CRC	WT	WT	Her2	0.00922407	101.6	52.5
X-5355	BRCA	WT	WT	Basal	-0.278525	-53.7	51.2
X-5405	CRC	WT	WT	LumA	0.279255	126.6	523.8
X-5438	CRC	WT	WT	LumA	1.39085	0.4	55.9
X-5446	CRC	WT	WT	LumB	-0.856498	161.4	91.4
X-5494	CRC	WT	WT	LumA	-0.902549	-47.2	120.3
X-5495	CRC	WT	G1049S,0.400	LumA	-0.817814	24.5	28.4
X-5502	BRCA	ST941S,1.000	WT	Her2	-2.15752	29.5	8.2
X-5578	CRC	WT	WT	LumA	-1.34898	12.9	140.7
X-5975	BRCA	WT	WT	Her2	0.253094	137.7	128.8
X-6047	BRCA	WT	WT	Basal	-1.20173	325.3	311.6
