# Supplementary material for: PIK3CA and MAP3K1 alterations imply luminal A status and are associated with clinical benefit from pan-PI3K inhibitor buparlisib and letrozole in ER+ metastatic breast cancer
Source: NPJ Breast Cancer. 2019 Sep 23;5:31. doi: 10.1038/s41523-019-0126-6 (PMC6757060; doi:10.1038/s41523-019-0126-6)
Supplement: Supplementary file 2 — Data Set 2 [file 41523_2019_126_MOESM2_ESM.xlsx]

## Sheet: Supplementary Dataset 2
CALL>	luminalA	luminalB	luminalB	luminalB	luminalA	luminalA	luminalA	luminalB	luminalB	luminalA	luminalB	luminalA	luminalA	luminalA	luminalA	luminalB	luminalA	luminalB	luminalA	luminalA	luminalA	luminalA	luminalA	luminalA	luminalB	luminalA
STUDY>	BKM120/Buparlisib	BKM120/Buparlisib	BKM120/Buparlisib	BKM120/Buparlisib	BKM120/Buparlisib	BKM120/Buparlisib	BKM120/Buparlisib	BKM120/Buparlisib	BKM120/Buparlisib	BKM120/Buparlisib	BKM120/Buparlisib	BKM120/Buparlisib	BKM120/Buparlisib	BKM120/Buparlisib	BYL719/Alpelisib	BYL719/Alpelisib	BYL719/Alpelisib	BYL719/Alpelisib	BYL719/Alpelisib	BYL719/Alpelisib	BYL719/Alpelisib	BYL719/Alpelisib	BYL719/Alpelisib	BYL719/Alpelisib	BYL719/Alpelisib	BYL719/Alpelisib
SAMPLE>	s_DS_bkm_006_T	s_DS_bkm_031_T	s_DS_bkm_005_T	s_DS_bkm_003_T	s_DS_bkm_018_T	s_DS_bkm_013_T	s_DS_bkm_017_T	s_DS_bkm_002_T	s_DS_bkm_024_T	s_DS_bkm_027_T	s_DS_bkm_010_T	s_DS_bkm_001_T	s_DS_bkm_026_T	s_DS_bkm_029_T	s_DS_bkm_072_T	s_DS_bkm_071_T	s_DS_bkm_066_T	s_DS_bkm_075_T	s_DS_bkm_074_T	s_DS_bkm_062_T	s_DS_bkm_068_T	s_DS_bkm_079_T	s_DS_bkm_083_T	s_DS_bkm_064_T2	s_DS_bkm_077_T	s_DS_bkm_063_T
ACTR3B	122.47	31.95	40.78	23.22	71.86	24.65	46.4	36.84	21.68	37.51	33.37	56.72	12.65	2.91	28.34	52.34	47.33	31.79	40.8	65.28	96.41	43.35	21.39	56.67	45.99	213.25
ANLN	113.05	100.12	83.5	54.19	111.38	54.23	24.68	108.86	36.52	17.58	43.89	28.36	12.65	9.22	42.84	184.17	38.23	82.51	23.12	58.22	120.51	48.3	44.25	34.59	184.66	96.93
BAG1	122.47	38.35	27.19	51.61	71.86	26.29	21.39	58.61	35.95	31.65	32.65	28.36	22.14	7.28	44.82	50.4	91.93	74.94	69.35	37.05	96.41	60.69	18.44	41.95	28.02	161.55
BCL2	188.42	51.13	44.66	59.35	118.57	77.23	48.04	82.06	54.78	101.98	103.74	56.72	6.33	27.65	46.13	73.67	87.38	41.63	74.79	121.74	232.99	87.93	47.94	59.61	43.83	336.03
BIRC5	94.21	230.07	64.08	67.09	89.83	93.66	38.5	142.35	121.55	35.16	106.28	85.08	12.65	15.76	105.45	98.87	47.33	105.97	38.08	58.22	128.55	63.16	89.24	29.44	340.58	155.09
BLVRA	301.48	279.07	252.45	229.66	201.21	129.81	186.91	174.17	243.67	152.38	728.72	198.53	25.31	102.59	154.22	416.8	206.63	181.66	108.79	178.2	160.69	175.87	118	148.66	298.9	239.1
CCNB1	263.79	221.55	106.81	116.12	183.25	126.53	75.35	112.2	168.91	51.57	114.62	141.81	15.82	16.98	79.75	167.69	85.56	142.3	77.51	104.1	116.5	96.6	115.05	31.65	199.75	148.63
CCNE1	179	68.17	58.26	54.19	89.83	26.29	16.45	48.57	26.82	30.48	12.7	56.72	31.63	4.37	19.11	31.99	20.03	21.95	20.4	31.76	60.26	28.49	20.65	22.08	27.3	258.49
CDC20	226.11	215.16	67.97	105.8	118.57	131.46	124.06	133.98	156.36	59.78	109.18	170.17	22.14	30.07	32.95	78.51	30.95	49.96	40.8	77.63	56.24	28.49	44.25	19.87	50.3	374.81
CDC6	226.11	74.56	38.84	46.45	97.01	44.37	25.34	73.69	56.49	37.51	57.31	85.08	12.65	7.52	57.34	77.54	70.09	267.95	43.52	81.16	168.72	43.35	75.22	40.48	95.56	264.95
CDH3	339.16	53.26	66.03	72.25	118.57	46.01	8.23	97.13	73.04	35.16	36.27	141.81	15.82	5.82	32.95	64.94	40.05	53.74	40.8	51.17	132.57	78.03	33.92	130.26	41.67	232.64
CENPF	188.42	95.86	60.2	38.71	97.01	36.15	17.44	70.34	54.78	30.48	59.85	56.72	9.49	5.58	69.2	145.4	65.54	90.83	54.4	86.45	216.92	139.95	70.06	72.12	229.93	445.89
CEP55	329.74	89.47	50.49	46.45	68.27	46.01	23.03	60.29	32.53	30.48	14.87	56.72	9.49	5.09	54.7	45.56	37.32	53.74	20.4	68.81	124.53	37.15	34.66	28.7	66.82	264.95
CXXC5	273.21	351.5	147.59	129.02	229.96	266.2	203.36	257.9	257.93	111.35	221.26	595.59	72.76	56.75	320.3	473.99	346.8	405.72	251.58	202.9	397.7	407.47	418.9	180.31	529.55	348.96
EGFR	42404.4	7385.77	9278.59	9565.66	14311.1	5540.87	1517.62	6929.88	2559.36	6156.04	1730.22	2410.7	34.8	5.82	30.32	63	61.9	25.74	47.6	59.99	88.38	39.63	29.5	151.61	37.36	407.12
ERBB2	310.9	198.12	91.27	221.92	147.32	128.17	196.45	423.7	112.42	212.16	265.52	226.89	145.52	55.54	162.13	331.5	91.93	1208.07	257.02	301.7	220.94	196.92	154.14	191.35	427.52	284.34
ESR1	292.05	140.6	151.47	518.67	194.03	113.38	405.4	679.93	162.06	315.3	318.11	1304.61	227.77	89	626.76	823.91	472.42	105.97	237.98	1097.42	441.88	229.12	304.59	120.7	392.31	200.33
EXO1	179	51.13	31.07	25.8	68.27	31.22	8.23	40.19	31.96	23.44	14.87	28.36	3.16	1.94	25.04	20.36	11.83	34.82	6.8	52.93	32.14	9.91	34.66	6.62	20.12	129.24
FGFR4	122.47	21.3	23.3	43.87	111.38	18.08	39.82	11.72	14.27	17.58	31.92	28.36	6.33	2.91	15.82	29.08	29.13	41.63	16.32	31.76	64.27	17.34	18.44	19.87	56.04	161.55
FOXA1	292.05	494.23	318.48	503.18	427.57	208.69	623.9	715.09	699.62	294.21	1340.65	765.75	211.95	108.41	1223.21	1657.52	1390.85	1106.64	1184.46	2198.38	1004.28	962.31	680.71	616.73	1161.85	407.12
FOXC1	131.9	21.3	31.07	43.87	53.9	11.5	7.24	21.77	6.85	35.16	54.77	28.36	9.49	2.43	7.25	23.26	18.2	9.08	8.16	12.35	84.36	16.1	9.59	29.44	6.47	109.86
GPR160	273.21	166.16	132.05	188.37	183.25	69.01	295.17	103.83	154.08	128.93	154.89	226.89	6.33	19.64	110.72	265.59	134.72	152.9	106.07	225.84	172.74	86.69	106.94	102.3	149.45	232.64
GRB7	263.79	200.25	168.95	201.27	143.72	106.81	169.14	246.18	136.39	159.41	169.03	226.89	37.96	50.2	23.73	46.53	25.49	206.64	29.92	40.58	60.26	33.44	25.07	27.97	43.11	193.87
KIF2C	263.79	72.43	56.32	77.41	147.32	44.37	18.1	68.66	25.11	32.82	25.03	28.36	22.14	8	26.36	49.43	48.24	49.2	51.68	61.75	156.67	52.02	29.5	27.97	35.21	381.27
KRT14	292.05	34.08	50.49	59.35	93.42	101.88	6.58	53.59	47.36	31.65	9.07	28.36	31.63	17.22	61.95	11.63	556.16	40.87	53.04	31.76	36.15	94.13	359.16	999.42	12.93	193.87
KRT17	631.21	59.65	188.37	82.57	107.79	142.96	27.31	159.1	47.93	49.23	11.61	170.17	22.14	60.63	142.36	11.63	232.11	56.77	91.11	40.58	68.29	126.33	54.57	1526.37	25.87	271.41
KRT5	753.69	46.87	46.61	30.97	86.23	133.1	5.92	167.47	50.79	35.16	6.89	255.25	66.43	18.92	193.1	56.22	725.46	80.24	121.03	68.81	164.7	196.92	480.11	1791.31	45.99	277.87
MAPT	433.37	95.86	91.27	157.41	273.07	105.16	59.23	115.55	44.51	69.16	35.55	226.89	37.96	43.41	206.29	269.47	129.25	88.56	331.81	252.3	566.41	196.92	133.49	96.41	97.72	859.47
MDM2	188.42	172.55	126.23	178.05	114.98	147.89	163.54	296.42	124.4	145.34	203.13	425.42	15.82	49.47	236.6	223.91	334.06	213.46	76.15	234.66	257.1	165.96	154.87	270.09	279.5	264.95
MELK	197.84	61.78	60.2	67.09	53.9	26.29	13.82	46.89	51.36	19.93	28.29	85.08	6.33	7.28	27.68	31.99	28.22	54.5	25.84	38.82	88.38	22.29	24.34	22.81	41.67	206.79
MIA	358	72.43	52.43	82.57	61.08	49.3	10.86	38.52	22.83	43.37	14.15	28.36	31.63	2.67	54.7	71.73	81.92	44.66	54.4	123.5	329.4	79.26	57.52	79.48	44.55	639.76
MKI67	226.11	168.29	79.62	82.57	61.08	59.16	51.66	83.73	72.47	38.68	66.74	28.36	12.65	22.55	33.61	63	37.32	105.21	42.16	37.05	60.26	29.72	33.19	22.08	68.26	103.4
MLPH	263.79	112.91	50.49	43.87	93.42	24.65	112.21	65.31	63.91	105.49	274.95	113.44	28.47	22.07	29.66	52.34	44.6	48.44	55.76	61.75	92.39	65.64	36.87	22.08	40.96	135.71
MMP11	423.95	507.01	943.78	198.69	1566.57	3693.91	53.64	1128.74	1921.94	116.04	34.1	2013.64	117.05	275.75	117.97	76.58	65.54	109	145.51	29.99	200.86	87.93	147.5	15.46	47.42	213.25
MYBL2	141.32	187.47	93.21	100.64	111.38	131.46	25.67	115.55	186.03	36.34	16.69	28.36	12.65	8.49	50.09	130.86	25.49	223.3	28.56	42.34	64.27	42.11	64.9	17.66	167.42	96.93
MYC	876.16	475.06	374.79	221.92	553.33	269.48	191.18	185.89	401.74	277.8	84.15	170.17	56.94	45.11	360.51	356.71	314.94	453.4	455.56	109.39	208.89	201.88	184.37	1279.82	604.28	200.33
NAT1	301.48	125.69	95.16	100.64	143.72	80.52	112.54	130.63	174.62	121.9	95.4	170.17	18.98	101.62	220.13	319.87	65.54	11.35	210.78	785.13	196.84	54.49	102.51	47.1	224.9	135.71
KNTC2	358	104.39	83.5	92.9	104.2	57.51	18.43	90.43	39.95	42.2	21.4	28.36	15.82	5.34	34.27	71.73	34.59	37.09	39.44	49.4	112.48	42.11	37.61	25.02	51.73	213.25
CDCA1	423.95	104.39	75.74	100.64	111.38	49.3	20.73	77.04	59.92	52.75	26.12	28.36	12.65	5.82	44.16	70.76	27.31	70.39	65.27	65.28	92.39	47.06	39.82	13.98	79.04	135.71
ORC6L	282.63	74.56	58.26	41.29	97.01	50.94	17.44	66.99	41.09	28.13	23.58	28.36	6.33	4.61	16.48	44.59	28.22	39.36	29.92	52.93	52.22	27.25	17.7	13.98	43.11	180.94
PGR	386.27	132.08	104.86	33.55	273.07	299.06	15.79	60.29	210.57	38.68	101.93	28.36	34.8	59.17	131.15	166.72	56.44	17.41	142.79	93.51	237.01	201.88	118	83.9	21.56	148.63
PHGDH	565.27	210.9	124.28	203.85	240.73	95.31	201.71	100.48	144.94	106.66	115.35	28.36	18.98	8.73	54.7	120.19	73.73	91.59	50.32	188.79	220.94	125.09	205.02	159.7	69.7	381.27
PTPRC	103.63	117.17	112.63	87.73	89.83	92.02	79.3	75.36	75.9	146.52	12.33	28.36	18.98	18.19	28.34	43.62	30.04	45.42	53.04	37.05	84.36	19.82	49.41	44.89	25.87	129.24
PTTG1	179	138.47	54.37	59.35	114.98	62.44	59.89	78.71	101	46.89	107.01	28.36	15.82	19.89	42.84	81.42	42.78	121.87	46.24	65.28	68.29	49.54	66.37	33.12	121.43	148.63
RRM2	405.11	251.38	132.05	95.48	237.14	95.31	84.57	157.42	107.28	65.64	99.39	226.89	28.47	20.13	61.95	99.84	61.9	223.3	69.35	100.57	196.84	76.79	86.29	49.31	215.56	445.89
SFRP1	640.63	127.82	120.4	126.44	201.21	103.52	100.36	180.87	57.06	120.73	40.99	28.36	12.65	15.76	92.27	153.15	151.1	93.86	161.83	213.49	273.16	203.11	78.91	786	58.2	465.28
SLC39A6	310.9	174.69	81.56	79.99	147.32	412.44	38.5	145.7	740.7	341.09	77.62	226.89	28.47	216.09	941.79	328.6	424.17	615.39	617.39	910.4	140.6	277.42	511.09	392.26	326.93	290.8
TMEM45B	235.53	38.35	23.3	64.51	57.49	23	75.68	20.1	22.83	19.93	14.51	28.36	15.82	2.67	7.91	14.54	23.67	18.17	24.48	17.64	48.21	13.62	11.06	11.78	5.75	58.16
TYMS	226.11	189.6	108.75	87.73	154.5	111.74	61.21	209.34	206.57	50.4	103.74	85.08	28.47	23.28	163.45	147.33	86.47	116.57	91.11	151.73	108.46	84.22	65.64	72.86	155.92	187.4
UBE2C	386.27	820.17	450.53	250.3	309	420.66	172.76	207.66	655.68	162.93	285.11	340.33	189.81	54.57	128.52	388.69	180.23	347.43	153.67	63.52	293.25	136.23	125.37	56.67	445.48	226.18
UBE2T	310.9	127.82	128.17	77.41	132.94	103.52	46.07	152.4	204.29	48.06	97.94	56.72	9.49	12.61	83.04	105.65	58.26	115.05	23.12	75.87	84.36	65.64	87.02	22.08	128.62	232.64
